# Supplementary material for: Role of Dairy Foods, Fish, White Meat, and Eggs in the Prevention of Colorectal Cancer: A Systematic Review of Observational Studies in 2018–2022
Source: Nutrients. 2022 Aug 21;14(16):3430. doi: 10.3390/nu14163430 (PMC9412852; doi:10.3390/nu14163430)
Supplement: Supplementary file 1 [file nutrients-14-03430-s001.zip]

Archive with 1 entries (1 files):
- nutrients-1853709-supplementary.pdf
